# Supplementary material for: Multifaceted analyses disclose the role of fruit size and skin-russeting in the accumulation pattern of phenolic compounds in apple
Source: PLoS One. 2019 Jul 15;14(7):e0219354. doi: 10.1371/journal.pone.0219354 (PMC6629076; doi:10.1371/journal.pone.0219354)
Supplement: S2 Table — For each of the 19 metabolites is reported the amount (in mg/kg of fresh weight) in both pulp and skin tissues collected from the fruit of the seven white-fleshed apple accessions at the two sampling stages, fruit development and harvest. n.d.: not determined. (XLSX) [file pone.0219354.s006.xlsx]

## Sheet: Sheet1
		vanillin	vanillic acid	neochlorogenic acid	cryptochlorogenic acid	chlorogenic acid	coniferyl alcohol	t-piceide	cis-piceide	Phloridzin	catechin	epicatechin	Procyanidin B1	procyanidin B2 + B4 (as B2)	Quercetin-3-Rha	kaempferol-3-rutinoside	quercetin-3-Glucoside + quercetin-3-galactoside (as que-3-glc)	isorhamnetin-3-Glc	rutin	arbutin		total
Preharvest		mg/kg	mg/kg	mg/kg	mg/kg	mg/kg	mg/kg	mg/kg	mg/kg	mg/kg	mg/kg	mg/kg	mg/kg	mg/kg	mg/kg	mg/kg	mg/kg	mg/kg	mg/kg	mg/kg		mg/kg
SIEVERSII	pulp	0.0980426	0.0111412	2.53574	46.9624	1098.89	0.158205	0.875699	n.d.	257.328	240.013	962.685	577.727	1799.38	5.89815	n.d.	4.46985	n.d.	0.472387	n.d.		4997.51
BACCATA	pulp	0.120531	0.0177252	0.35923	2.57488	1232.23	0.0579022	0.797632	n.d.	70.4859	5.74295	353.742	67.1441	1012.8	15.7045	n.d.	2.39881	0.073264	0.306054	0.0590839		2764.61
GOLDEN cl. B13	pulp	0.2704	0.0491637	0.770976	27.668	951.976	0.163134	0.227941	n.d.	119.959	47.577	423.862	170.073	734.521	42.4864	n.d.	1.33412	n.d.	n.d.	0.125144		2521.06
GOLDEN cl. RUGIADA	pulp	0.257595	0.0960128	0.906267	29.5836	1085.36	0.0843039	0.430887	n.d.	148.082	53.2028	510.299	173.399	902.448	58.7879	n.d.	2.52912	0.00702533	n.d.	0.119431		2965.59
TYROLER SPITZLEDER	pulp	0.237416	0.0339166	1.63817	167.524	2256.26	0.250982	1.11246	n.d.	396.084	973.622	968.199	1251.82	1035.86	4.05303	n.d.	3.7003	n.d.	0.247591	0.284899		7060.92
BRAEBURN	pulp	0.419883	0.02065	0.979727	45.4644	857.193	0.135372	0.339578	n.d.	105.161	123.778	481.799	262.113	728.029	6.01374	n.d.	0.920072	n.d.	0.137667	n.d.		2612.5
CRIPPS PINK	pulp	0.408667	0.073787	1.04153	28.6436	2056.22	0.593134	0.865579	n.d.	321.419	76.7187	628.966	363.56	1014.89	103.401	n.d.	5.6589	n.d.	0.408667	n.d.		4602.87
SIEVERSII	skin	0.245904	0.0237971	1.88493	16.1513	236.417	0.279616	0.807119	0.465035	587.9	301.893	606.107	507.181	1217.99	13.9402	0.282591	201.783	21.5572	18.6797	1.14226		3734.73
BACCATA	skin	0.291106	0.0144894	0.6731	2.27089	1154.44	0.105378	0.599335	0.81536	218.32	15.5669	493.177	94.7648	1323.88	187.675	0.258175	152.848	19.4066	15.6552	1.27244		3682.03
GOLDEN cl. B13	skin	0.62239	0.0490681	1.06659	53.9388	737.705	1.36874	0.547497	0.493264	369.793	96.6668	784.227	291.578	1439.42	349.295	0.335729	513.952	0.0748934	9.34618	0.901304		4651.38
GOLDEN cl. RUGIADA	skin	0.255932	0.182189	3.2794	233.714	1773.96	1.13651	0.659351	0.347027	1389.72	171.887	1425.55	433.467	2314.63	316.141	0.42077	394.739	0.858891	7.55651	1.52258		8470.03
TYROLER SPITZLEDER	skin	0.745143	0.0788597	1.00586	114.665	894.917	0.579377	1.31647	0.226923	1237.21	646.355	692.325	1057.61	1135.5	28.7323	0.0498908	142.91	7.34843	5.66502	1.42269		5968.66
BRAEBURN	skin	0.324625	0.0252955	1.31747	68.8626	357.427	0.200256	0.512233	0.583903	184.033	152.449	670.557	278.809	1249.96	194.202	0.187608	299.203	0.446886	5.86011	0.841074		3465.81
CRIPPS PINK	skin	0.876526	0.052989	1.09731	33.754	1288.65	1.08627	1.14589	0.320142	254.257	88.485	742.047	341.733	1310.07	461.15	0.262737	679.314	0.14572	10.9444	1.49252		5216.89
Harvest
SIEVERSII	pulp	1.28175	n.d.	2.56237	11.9034	374.809	3.36446	0.669724	0.133492	76.3474	98.6553	477.736	322.986	1133.79	2.68229	n.d.	3.17893	0.00226258	0.119917	0.174219		2510.39
BACCATA	pulp	0.225367	0.0124143	0.757272	2.26704	856.834	0.00954946	0.528085	0.0210088	28.2091	5.9856	214.217	42.0147	711.176	9.71848	n.d.	3.42062	0.250196	0.17571	0.0954946		1875.92
GOLDEN cl. B13	pulp	0.15923	0.0199772	0.163343	1.22859	106.494	0.0240901	0.0464175	n.d.	9.47975	3.88144	43.888	17.2732	128.97	4.19638	n.d.	0.398368	n.d.	0.0381916	0.0311409		316.292
GOLDEN cl. RUGIADA	pulp	0.0215899	0.00941097	0.332152	1.48029	141.009	0.0177148	0.0863595	n.d.	10.1423	3.44165	53.1166	21.1542	159.479	6.74877	n.d.	0.556354	0.00442869	n.d.	n.d.		397.6
TYROLER SPITZLEDER	pulp	0.104488	0.0341185	0.38099	3.40972	216.765	0.00426481	0.0469129	n.d.	11.7766	59.246	106.891	141.058	173.147	0.164906	n.d.	0.014216	n.d.	n.d.	0.0341185		713.077
BRAEBURN	pulp	0.0185614	0.0123742	0.183758	1.84438	105.963	0.116318	0.0742455	n.d.	4.79317	3.95295	54.8619	20.1403	124.654	0.549417	n.d.	0.624281	n.d.	n.d.	0.0395976		317.828
CRIPPS PINK	pulp	0.0492186	0.0325712	0.167922	1.35351	184.927	0.0123047	0.0680375	n.d.	4.14595	3.02333	61.4878	22.5943	150.027	8.10877	n.d.	0.521139	n.d.	0.0861326	n.d.		436.605
SIEVERSII	skin	0.921729	0.0271097	0.455935	2.07857	41.8026	2.26834	0.138506	0.367213	213.489	62.785	227.456	195.258	563.05	4.90882	0.150335	98.0502	7.8899	8.1467	0.858637		1430.1
BACCATA	skin	0.18974	0.0861768	0.591142	1.23671	595.663	0.0347731	0.214686	0.307666	77.8395	8.5194	200.015	52.713	686.538	62.1448	0.243412	96.5036	31.3064	9.75914	0.523864		1824.43
GOLDEN cl. B13	skin	0.199701	0.0142047	0.523065	2.38471	86.2891	0.0810501	0.0376006	0.170456	83.8183	4.9591	135.643	46.5227	387.159	89.4191	0.0267382	150.856	0.495492	3.58626	0.591582		992.777
GOLDEN cl. RUGIADA	skin	1.00459	0.155393	0.63585	4.04189	218.631	0.175552	0.178072	0.188151	297.746	7.01955	154.399	53.7482	437.26	41.5713	n.d.	78.7185	0.855919	1.55477	0.260388		1298.14
TYROLER SPITZLEDER	skin	0.118984	0.0419407	0.422599	4.04363	119.262	0.078411	0.147704	0.112146	252.679	39.8711	121.739	171.591	299.316	6.21999	n.d.	9.97779	0.17916	0.070661	0.203321		1026.07
BRAEBURN	skin	0.0132069	0.0127177	0.465175	2.30875	7.94368	0.272942	0.0254354	0.112992	29.6685	5.23432	94.5229	23.4378	263.737	52.5545	0.21131	176.592	0.605069	11.2625	0.250441		669.232
CRIPPS PINK	skin	0.00754728	0.00335435	0.239836	0.739214	96.2513	0.0129981	0.147591	0.109016	28.5182	10.6165	98.8442	19.6556	187.814	86.5073	0.212582	186.122	0.188263	19.238	0.316986		735.545
