# Supplementary material for: Multifaceted analyses disclose the role of fruit size and skin-russeting in the accumulation pattern of phenolic compounds in apple
Source: PLoS One. 2019 Jul 15;14(7):e0219354. doi: 10.1371/journal.pone.0219354 (PMC6629076; doi:10.1371/journal.pone.0219354)
Supplement: S3 Table — For each of the 15 metabolites in common with the group of the white-fleshed apples, the amount of phenolic compounds is reported as mg/kg. n.d.: not determined. (XLSX) [file pone.0219354.s007.xlsx]

## Sheet: Sheet1
Accession	tissue	neochlorogenic acid	chlorogenic acid	t-piceide	cis-piceide	catechin	epicatechin	procyanidin B1	procyanidin B2 + B4 (as B2)	quercetin-3-Rha	kaempferol-3-rutinoside	quercetin-3-Glucoside + quercetin-3-galactoside (as que-3-glc)	isorhamnetin-3-Glc	rutin	arbutin	phloridzin
M. Sylvestris	pulp	0.0903951	90.1578	0.0133469	n.d	6.82452	132.954	2.12701	16.8905	0.126189	n.d	0.0436808	n.d	0.0182003	n.d	2.46797
M. Domestica	pulp	0.0522329	46.2287	0.0350877	n.d	4.59051	105.579	1.43301	12.7408	0.172249	n.d	0.247608	n.d	0.00677831	n.d	3.14833
M. Pumila	pulp	0.0773585	20.0777	0.0386792	0.00408805	31.6132	94.0126	4.05314	5.22642	0.154088	n.d	0.140881	n.d	0.00503145	n.d	2.60472
M. Sylvestris	skin	0.0378019	50.5629	0.0207134	0.0310701	6.46568	76.5626	2.51279	10.7378	0.792804	0.00310701	0.145252	n.d	0.107451	n.d	2.23109
M. Domestica	skin	0.0457031	47.8948	0.0472656	0.0332031	7.92891	135.907	2.55508	16.6344	1.04063	n.d	0.160547	0.0109375	0.126562	n.d	34.1777
M. Pumila	skin	0.0722681	8.62807	0.0115902	0.0463607	35.0187	133.324	5.10922	10.7826	0.871308	0.0715864	0.145559	0.0105675	2.27849	0.0109084	21.7735
