# Supplementary material for: Multifaceted analyses disclose the role of fruit size and skin-russeting in the accumulation pattern of phenolic compounds in apple
Source: PLoS One. 2019 Jul 15;14(7):e0219354. doi: 10.1371/journal.pone.0219354 (PMC6629076; doi:10.1371/journal.pone.0219354)
Supplement: S4 Table — (XLSX) [file pone.0219354.s008.xlsx]

## Sheet: legend
Variable	ID
Vanillin	1
Vanillic acid	2
Neochlorogenic acid	3
Cryptochlorogenic acid	4
Chlorogenic acid	5
Coniferyl alcohol	6
t-Piceide	7
cis-Piceide	8
Phlorizin	9
Catechin	10
Epicatechin	11
Procyanidin B1	12
Procyanidin B2 + B4	13
Quercetin-3-Rha	14
Quercetin-3-Glucoside + Quercetin-3-galactoside	15
Isorhamnetin-3-Glc	16
Rutin	17
Arbutin	18
Kaempferol-3-rutinoside	19
Total Polyphenol	20
MdPAL	21
MdCHS	22
MdCHI	23
MdF3H	24
MdDFR	25
MdANS	26
MdUFGT	27
MdANR	28
MdPPO	29
MdFLS	30
MdLAR	31
MdC3H	32
MdENRL3/5	33
MdUGT88F1/4	34
MdUGT71K1s	35
MdUGT71A15s	36
